# Supplementary material for: Resilience and limitations of MFC anodic community when exposed to antibacterial agents
Source: Bioelectrochemistry. 2020 Aug;134:107500. doi: 10.1016/j.bioelechem.2020.107500 (PMC7262590; doi:10.1016/j.bioelechem.2020.107500)
Supplement: Supplementary data 1 [file mmc1.xml]

<?xml version="1.0" encoding="UTF-8" standalone="no"?><data:data><datasets><author>tosinol27@gmail.com</author><type>0</type><dataset><value>1</value><reason>The data that has been used is confidential</reason><comments/></dataset></datasets></data:data>
